# Supplementary material for: Built Environment and Assistive Technology Design in Residential Aged Care: A Scoping Review and Mapping of Evaluation Methods and Measures to the World Health Organization’s International Classification of Functioning, Disability and Health
Source: Int J Environ Res Public Health. 2026 Jul 3;23(7):869. doi: 10.3390/ijerph23070869 (PMC13410301; doi:10.3390/ijerph23070869)
Supplement: Supplementary file 1 [file ijerph-23-00869-s001.zip]

Archive with 1 entries (1 files):
- ijerph-4159091-supplementary.pdf
